# Supplementary material for: The Influence of Pre-Existing Psychiatric Conditions on the Incidence and Mortality of Severe Burn Injuries
Source: J Clin Med. 2025 Dec 8;14(24):8687. doi: 10.3390/jcm14248687 (PMC12734089; doi:10.3390/jcm14248687)
Supplement: Supplementary file 1 [file jcm-14-08687-s001.zip]

Archive with 1 entries (1 files):
- jcm-3990032-supplementary.pdf
